# Supplementary material for: Revisiting COVID-19 vaccine hesitancy around the world using data from 23 countries in 2021
Source: Nat Commun. 2022 Jul 1;13:3801. doi: 10.1038/s41467-022-31441-x (PMC9247969; doi:10.1038/s41467-022-31441-x)
Supplement: Supplementary file 3 — Source Data [file 41467_2022_31441_MOESM3_ESM.xlsx]

## Sheet: Fig 2a,b,c
Figure 2. COVID-19 vaccine hesitancy by current cases and mortality
Panel a. COVID-19 vaccine hesitancy and COVID-19 cases
Panel b. COVID-19 vaccine hesitancy and COVID-19 mortality
Panel c. Vaccination rates and COVID-19 vaccine hesitancy
Country	Cases per million	Mortality per million	Vaccination rates	Hesitancy
Brazil	350.44	9.42	34.5	9.8
Canada	22.9	0.67	68.4	20.8
China	0.016	0	89.7	2.5
Ecuador	63.17	2.06	16	21
France	32.86	0.63	50	36.5
Germany	10.19	0.81	55.3	26.3
Ghana	2.47	0.02	3	32.7
India	40.95	1.15	20	22
Italy	17.16	0.52	56.1	20.4
Kenya	9.93	0.15	2	24.8
Mexico	25.69	1.19	24	18.8
Nigeria	0.16	<0.01	2	43
Peru	100.23	6	13	12.7
Poland	4.57	0.88	44	40.7
Russia	110.34	3.06	15.7	48.4
South Africa	198.73	2.42	5	39.3
South Korea	9.35	0.04	29.6	17.7
Singapore	3.25	0.02	57.4	17.6
Spain	71.78	0.43	52.8	13.7
Sweden	47.78	0.48	46.4	22.8
Turkey	67.26	0.7	42	26
UK	149.51	0.19	67.1	18.8
USA	34.14	0.91	55	33.4

## Sheet: Fig1 Supp
Country	At least one dose received or willing to receive	COVID-VAC score June 2021
Brazil	90.2	4.4
Canada	79.2	4.03
China	97.6	4.47
Ecuador	79	4.15
France	63.5	3.67
Germany	73.7	3.8
Ghana	67.3	3.75
India	78	4.22
Italy	79.6	4
Kenya	75.2	3.93
Mexico	81.2	4.13
Nigeria	57	3.75
Peru	87.3	4.17
Poland	59.3	3.82
Russia	51.6	3.72
South Africa	60.7	3.68
South Korea	82.3	3.85
Singapore	82.4	4
Spain	86.3	4.24
Sweden	77.2	4.13
Turkey	74	4.16
UK	81.2	4.09
USA	66.6	3.88
